# Supplementary material for: Findings From the Pearl River Basin: Dissolved Oxygen Dominates Functional Trait Filtering and Diversity Patterns in Urban Rivers
Source: Ecol Evol. 2026 Apr 16;16(4):e73457. doi: 10.1002/ece3.73457 (PMC13086633; doi:10.1002/ece3.73457)
Supplement: Supplementary file 1 — Data S1: ece373457‐sup‐0001‐Supinfo01.zip. [file ECE3-16-e73457-s001.zip]

Archive with 11 entries (11 files):
- The IRI of Huadi River in summer and winter(Tab3).xlsx
- The IRI of Zengjiang River in summer and winter(Tab2).xlsx
- Sampling sites-environmental factors Matrix(Huadi River)(Fig4 and Fig5).csv
- Sampling sites-environmental factors Matrix(Zengjiang River)(Fig4 and Fig5).csv
- Sampling sites-species matrix in both rivers in summer(fig 2 and fig 3).csv
- Sampling sites-species matrix in both rivers in winter(fig 2 and fig 3).csv
- Sampling sites-Species Matrix(Huadi River)(Fig4 and Fig5).csv
- Sampling sites-Species Matrix(Zengjiang River)(Fig4 and Fig5).csv
- SEM-data(Huadi River)(Fig 6).xlsx
- Species-Functional traits Matrix(Huadi River)(Fig4 and Fig5).csv
- Species-Functional traits Matrix(Zengjiang River)(Fig4 and Fig5).csv
