# Supplementary material for: Findings From the Pearl River Basin: Dissolved Oxygen Dominates Functional Trait Filtering and Diversity Patterns in Urban Rivers
Source: Ecol Evol. 2026 Apr 16;16(4):e73457. doi: 10.1002/ece3.73457 (PMC13086633; doi:10.1002/ece3.73457)
Supplement: Supplementary file 1 — Data S1: ece373457‐sup‐0001‐Supinfo01.zip. [file ECE3-16-e73457-s001.zip › The IRI of Huadi River in summer and winter(Tab3).xlsx]

## Sheet: February
Species	weight(g)	Quantity	Frequency of occurrence	Index of Relative Importance
A1	14811.8	137	1	0.395656
A2	6465.22	37	0.545	0.0736172
A3	13687.5	94	0.818	0.255073
A4	3650.6	32	0.818	0.0773841
A5	7757.05	32	0.636	0.0900684
A6	1980.43	37	0.545	0.045633
A7	1230.45	18	0.545	0.0238659
A8	11547.9	38	0.909	0.177182
A9	1574.88	20	0.455	0.0232206
A10	397.15	4	0.182	0.00202888
A11	2467.33	3	0.273	0.00906341
A12	1823.15	11	0.364	0.0142052
A13	536.393	14	0.364	0.0106447
A14	160	1	0.091	0.000316865
A15	273.7	2	0.182	0.00117098
A16	3813.55	16	0.636	0.0445611
A17	4200.13	32	0.273	0.0275439
A18	17.4	1	0.091	0.000168294
A19	2406.6	10	0.455	0.0200451
A20	291.2	1	0.091	0.000453558
A21	144.8	3	0.182	0.00120272
A22	51	3	0.091	0.000503631
A23	41.2	2	0.091	0.000343255
A24	6718.7	43	0.273	0.0403714
A25	112.8	1	0.091	0.000267688
A26	72.1	3	0.182	0.00105123
A27	180.05	1	0.091	0.000337754
A28	352.05	2	0.182	0.00133424
A29	106.9	1	0.091	0.000261541
A30	417.85	6	0.091	0.00133634
A31	72.5	1	0.091	0.000225701

## Sheet: August
Species	Quantity(g)	Quantity	Frequency of occurrence	Index of Relative Importance
A1	25913.3	243	1	0.729688
A2	5211.4	29	0.636	0.0734813
A3	546.2	2	0.091	0.000942431
A4	155.8	2	0.091	0.000488191
A5	248.1	1	0.091	0.000442127
A6	575.8	11	0.364	0.00943194
A7	1445.1	16	0.182	0.00827344
A8	937.8	4	0.182	0.00340996
A9	38.3	1	0.091	0.00019802
A10	213.4	4	0.182	0.00172425
A11	3907	28	0.727	0.0706443
A12	172.2	1	0.091	0.000353816
A13	1406.5	7	0.273	0.00813209
A14	358.3	3	0.273	0.00263178
A15	3889.4	24	0.727	0.0655768
A16	4076.3	33	0.545	0.0587339
A17	927.5	11	0.636	0.01934
A18	9064.8	67	0.818	0.18723
A19	114.7	9	0.273	0.00454371
A20	1248.2	24	1	0.0564316
A21	131.5	1	0.091	0.00030646
A22	11204.2	50	0.545	0.124028
A23	3906.2	19	0.455	0.0373032
A24	226	4	0.272	0.00262072
A25	2369.9	11	0.364	0.0177818
A26	147.1	1	0.091	0.000324611
