# Supplementary material for: Findings From the Pearl River Basin: Dissolved Oxygen Dominates Functional Trait Filtering and Diversity Patterns in Urban Rivers
Source: Ecol Evol. 2026 Apr 16;16(4):e73457. doi: 10.1002/ece3.73457 (PMC13086633; doi:10.1002/ece3.73457)
Supplement: Supplementary file 1 — Data S1: ece373457‐sup‐0001‐Supinfo01.zip. [file ECE3-16-e73457-s001.zip › The IRI of Zengjiang River in summer and winter(Tab2).xlsx]

## Sheet: February
Species	Quantity	Frequency of occurrence	weight(g)
A1	194	0.954545	10137.3
A2	133	0.954545	8130.2
A3	30	0.590909	2202.3
A4	17	0.5	1958.4
A5	3	0.136364	182.2
A6	1	0.0454545	53.7
A7	1	0.0454545	95
A8	5	0.227273	1038.9
A9	4	0.181818	602.1
A10	12	0.363636	441.4
A11	1	0.0454545	180.4
A12	1	0.0454545	199.6
A13	4	0.136364	24.6
A14	1	0.0454545	110.7
A15	5	0.181818	48.4
A16	10	0.318182	686.1
A17	6	0.181818	423.1
A18	2	0.0909091	574.2
A19	5	0.181818	1081.4
A20	15	0.318182	1941.1
A21	4	0.136364	170.2
A22	24	0.590909	377.2
A23	17	0.409091	931.1
A24	9	0.181818	593.4

## Sheet: July
Species	Quantity	Frequency of occurrence	weight(g)
A1	87	0.863636	3851.8
A2	96	1	8001.1
A3	3	0.0909091	193.5
A4	3	0.136364	466.8
A5	1	0.0454545	109.2
A6	1	0.0454545	239.5
A7	19	0.454545	375.6
A8	13	0.363636	1076.5
A9	7	0.181818	327.6
A10	6	0.272727	290.6
A11	5	0.227273	202.9
A12	4	0.136364	170
A13	1	0.0454545	143
A14	1	0.0454545	64.6
A15	1	0.0454545	48.8
A16	1	0.0454545	134.1
