# Supplementary material for: Findings From the Pearl River Basin: Dissolved Oxygen Dominates Functional Trait Filtering and Diversity Patterns in Urban Rivers
Source: Ecol Evol. 2026 Apr 16;16(4):e73457. doi: 10.1002/ece3.73457 (PMC13086633; doi:10.1002/ece3.73457)
Supplement: Supplementary file 1 — Data S1: ece373457‐sup‐0001‐Supinfo01.zip. [file ECE3-16-e73457-s001.zip › Sampling sites-environmental factors Matrix(Huadi River)(Fig4 and Fig5).csv]

Sampling sites	WT	DO	Scon	Con	pH	NH4+-N
s1	15.2	6.76	614	498.6	7.92	2.43
s2	15.2	6.76	614	498.6	7.92	2.43
s3	14.5	9.04	590	471.8	7.97	2.84
s4	14.5	9.04	590	471.8	7.97	2.84
s5	12.6	4.34	667	509	7.91	6.12
s6	12.6	4.34	667	509	7.91	6.12
s7	14.1	4.64	575	455	7.7	4.08
s8	14.1	4.64	575	455	7.7	4.08
s9	14.1	4.87	574	454.3	7.74	3.87
s10	14.1	4.87	574	454.3	7.74	3.87
s11	15.6	4.78	622	511	7.48	2.38
s12	15.6	4.78	622	511	7.48	2.38
s13	15.6	4.57	621	509	7.53	2.73
s14	15.6	4.57	621	509	7.53	2.73
s15	12.6	2.92	625	476.7	8.07	12.99
s16	12.6	2.92	625	476.7	8.07	12.99
s17	13.4	3.07	836	651	8.23	12.51
s18	13.4	3.07	836	651	8.23	12.51
s19	26.1	4	352.6	359.8	7.13	1.69
s20	25.5	3.88	390.9	394.9	7.31	1.62
s21	25.7	3.03	330.1	334.4	7.6	2.85
s22	25.7	3.59	324.5	329.1	7.64	2.9
s23	28.1	2.69	209	221.5	7.68	2.46
s24	28.1	2.69	209	221.5	7.68	2.46
s25	28.4	3.41	247.3	263.5	7.52	2.93
s26	28.4	3.41	247.3	263.5	7.52	2.93
s27	28.1	3.88	268.2	283.2	7.69	3.08
s28	28.1	3.88	268.2	283.2	7.69	3.08
s29	27.8	3.97	296.4	309	7.72	3.22
s30	27.8	3.97	296.4	309	7.72	3.22
s31	29	3.18	417	448.6	8.67	2.82
s32	29	3.18	417	448.6	8.67	2.82
s33	28.6	3.54	409.4	437.6	9.23	2.45
s34	28.6	3.54	409.4	437.6	9.23	2.45
s35	28.9	0.41	380.5	409	7.38	8.03
s36	28.9	0.41	380.5	409	7.38	8.03
s37	28.5	0.58	343.1	366.3	7.39	6.82
s38	28.5	0.58	343.1	366.3	7.39	6.82
s39	27.7	0.61	211.9	222.8	7.47	3.53
s40	27.7	0.61	211.9	222.8	7.47	3.53
s41	27.2	4.45	389.5	406	7.38	2.14
s42	26.7	3.88	379.5	406.2	7.13	2.16
s43	27.2	1.8	283	294.7	7.48	1.9
s44	26.7	3.59	300	299.7	7.44	2.25
