# Supplementary material for: Findings From the Pearl River Basin: Dissolved Oxygen Dominates Functional Trait Filtering and Diversity Patterns in Urban Rivers
Source: Ecol Evol. 2026 Apr 16;16(4):e73457. doi: 10.1002/ece3.73457 (PMC13086633; doi:10.1002/ece3.73457)
Supplement: Supplementary file 1 — Data S1: ece373457‐sup‐0001‐Supinfo01.zip. [file ECE3-16-e73457-s001.zip › Sampling sites-environmental factors Matrix(Zengjiang River)(Fig4 and Fig5).csv]

Sampling sites	WT	DO	Scon	Con	pH	NH4+-N
s1	28.2	7.52	63.5	67.4	7.63	0.26
s2	28	7.23	63.2	66.9	7.71	0.18
s3	28.1	7.59	63.2	66.9	7.86	0.22
s4	28.1	7.47	63.2	67	7.62	0.28
s5	28.2	7.58	63.4	67.3	7.72	0.22
s6	28.2	7.52	63.5	67.4	7.63	0.26
s7	28	7.23	63.2	66.9	7.71	0.18
s8	28	7.35	63.1	66.7	7.64	0.2
s9	28	7.33	63	66.6	7.66	0.19
s10	28.1	7.44	63.1	66.8	7.58	0.22
s11	28	6.87	63.1	66.8	7.67	0.18
s12	28	7.64	63	66.6	7.59	0.24
s13	29.2	8.58	67.7	73.2	7.75	0.26
s14	29.2	8.14	67.7	73.2	7.69	0.26
s15	29.3	8.96	67.8	73.4	7.75	0.3
s16	29.3	8.09	67.9	73.4	7.63	0.3
s17	29.2	7.83	70.9	76.6	7.54	0.35
s18	29.2	7.73	68	73.5	7346	0.37
s19	29.3	7.85	67.9	73.4	7.5	0.42
s20	29.9	7.24	64.7	70.8	7.81	0.22
s21	29.9	7.54	65.6	71.7	7.65	0.26
s22	28.8	8.16	66	70.7	7.99	0.28
s23	25.8	7.25	85.4	86.6	7.48	0.21
s24	25.5	6.73	85.3	86.1	7.48	0.21
s25	25.9	6.67	85.4	86.9	7.59	0.18
s26	26.1	6.55	87.3	89.2	7.5	0.2
s27	26.2	7.86	86.9	88.9	7.88	0.14
s28	26.4	7.26	86.9	89.3	7.87	0.14
s29	27.1	8.92	89.5	93.1	7.83	0.2
s30	27	7.64	88.6	92	7.82	0.21
s31	27.4	8.16	88.7	92.2	7.78	0.14
s32	26.8	7.96	88.12	91.1	7.84	0.17
s33	28.2	7.98	109.4	116	7.55	0.29
s34	28.2	7.8	109.2	115.9	7.52	0.29
s35	28.2	7.79	109.8	116.6	7.56	0.29
s36	28.2	7.7	109.6	116.3	7.56	0.3
s37	28	7.97	107.6	113.7	7.58	0.26
s38	28	7.81	107.6	113.7	7.55	0.27
s39	28	7.44	108.2	114.3	7.49	0.27
s40	24.7	7.38	91.2	90.6	7.88	0.16
s41	24.7	7.29	91.4	90.9	7.78	0.19
s42	24.7	7.13	91.2	90.6	7.73	0.17
s43	24.7	7.03	91	90.5	7.65	0.17
s44	24.7	6.93	91.6	91.1	7.62	0.16
