# Supplementary material for: Findings From the Pearl River Basin: Dissolved Oxygen Dominates Functional Trait Filtering and Diversity Patterns in Urban Rivers
Source: Ecol Evol. 2026 Apr 16;16(4):e73457. doi: 10.1002/ece3.73457 (PMC13086633; doi:10.1002/ece3.73457)
Supplement: Supplementary file 1 — Data S1: ece373457‐sup‐0001‐Supinfo01.zip. [file ECE3-16-e73457-s001.zip › Sampling sites-species matrix in both rivers in winter(fig 2 and fig 3).csv]

Sampling sites	A1	A2	A3	A4	A5	A6	A7	A8	A9	A10	A11	A12	A13	A14	A15	A16	A17	A18	A19	A20	A21	A22	A23	A24	A25	A26	A27	A28	A29	A30	A31	A32	A33	A34	A35
S5-1	1	0	1	1	2	1	0	1	1	3	3	0	0	1	0	0	0	0	0	0	1	0	0	0	0	0	0	0	0	0	0	0	0	0	0
S5-2	0	1	1	0	3	1	0	0	1	4	2	0	0	0	1	0	0	0	0	0	0	1	1	0	0	0	0	0	0	0	0	0	0	0	0
S6-1	1	4	0	0	0	1	0	1	1	0	0	0	0	0	0	1	0	0	0	0	0	1	0	1	0	0	0	0	0	0	0	0	0	0	0
S6-2	0	4	0	1	0	0	1	0	1	0	0	0	0	0	0	0	0	0	0	0	0	1	0	1	0	0	0	0	0	0	0	0	0	0	0
S9-1	15	0	1	0	0	1	0	3	2	1	0	0	0	0	0	1	0	0	0	0	0	0	0	0	0	2	1	0	0	2	0	0	0	0	0
S9-2	15	0	1	0	0	2	0	3	1	1	0	0	0	0	0	2	0	0	0	0	0	0	0	0	0	1	1	0	0	1	0	0	0	0	0
S2-1	8	0	0	0	0	2	0	0	0	0	0	0	0	6	3	0	0	0	0	0	0	0	0	0	0	0	0	0	0	0	0	0	0	0	0
S2-2	8	0	0	0	0	3	0	0	0	0	0	0	0	5	4	0	0	0	0	0	0	0	0	0	0	0	0	0	0	0	0	0	0	0	0
S1-1	18	0	0	0	0	1	1	3	0	0	0	0	0	3	5	0	0	0	0	0	0	0	0	0	0	0	0	0	0	0	0	0	0	0	0
S1-2	18	0	0	0	0	1	1	3	0	0	0	0	0	4	6	0	0	0	0	0	0	0	0	0	0	0	0	0	0	0	0	0	0	0	0
S8-1	5	0	0	1	0	0	0	5	1	0	0	0	0	0	1	0	0	0	0	0	0	0	0	0	2	0	0	0	0	0	0	0	0	0	0
S8-2	4	0	0	2	0	0	0	5	2	0	0	0	0	0	0	0	0	0	0	0	0	0	0	0	1	0	0	0	0	0	0	0	0	0	0
S7-1	4	0	0	0	0	1	0	4	1	0	0	1	0	0	3	0	0	0	0	0	0	0	1	0	3	0	0	0	0	0	0	0	0	0	0
S7-2	3	0	1	0	0	0	0	4	0	0	0	0	0	0	2	0	0	0	0	0	0	0	0	0	3	0	0	0	0	0	0	0	0	0	0
S3-1	11	3	4	1	0	8	8	2	0	0	0	0	0	1	1	1	0	0	1	0	0	0	0	0	2	0	0	0	1	0	0	0	0	0	0
S3-2	11	3	4	0	0	8	7	2	0	0	0	0	0	0	1	2	0	0	0	0	0	0	0	0	1	0	0	1	0	0	0	0	0	0	0
S4-1	3	3	2	1	0	3	6	2	0	0	0	0	0	4	1	0	0	0	0	0	0	0	0	0	0	0	0	0	0	0	0	0	0	0	0
S4-2	2	3	2	1	0	4	7	1	1	0	0	0	0	4	0	1	0	0	0	0	0	0	0	0	0	0	0	0	0	0	0	0	0	0	0
S11-1	3	6	3	0	6	3	2	1	0	3	30	0	0	1	1	0	0	3	0	0	0	0	0	0	0	1	0	0	0	0	0	0	0	0	0
S11-2	2	6	0	0	2	3	1	0	0	1	36	0	0	3	1	0	0	1	0	1	0	0	1	0	1	0	0	0	0	0	0	0	0	0	0
S12-1	4	1	0	0	8	19	0	1	2	0	3	0	1	1	2	0	0	0	0	0	0	0	0	0	3	0	0	0	0	0	0	0	0	0	0
S12-2	1	3	0	0	1	33	2	3	1	2	3	0	0	0	4	0	0	0	0	0	0	0	0	1	4	0	0	0	0	0	0	0	0	0	0
A7-1	0	22	1	4	0	0	0	0	0	0	2	0	0	2	0	0	0	0	0	0	1	0	0	0	0	0	0	0	0	0	0	0	0	0	0
A7-2	0	26	2	5	4	0	0	0	1	0	0	0	0	0	0	0	1	0	0	0	5	0	0	0	0	1	0	0	0	0	1	2	0	0	0
A8-1	0	12	2	2	0	0	0	0	0	0	0	0	0	1	0	0	1	0	0	0	1	0	0	0	0	0	0	0	0	0	0	1	0	0	0
A8-2	0	0	0	3	0	0	0	0	0	0	0	0	0	0	2	0	1	0	0	0	2	0	0	0	0	0	0	0	0	0	0	0	0	0	0
A4-1	0	16	0	3	0	0	1	0	0	0	0	0	0	0	0	0	0	0	0	0	0	0	0	0	0	2	0	0	0	0	0	1	1	1	0
A4-2	0	13	2	8	0	0	0	0	0	0	3	0	0	0	0	0	0	0	0	0	0	0	0	0	0	2	0	0	0	0	1	0	0	0	0
A5-1	0	11	2	4	0	1	0	0	0	0	0	0	0	0	0	0	0	0	1	0	0	0	0	0	0	1	0	0	0	0	0	0	0	1	0
A5-2	0	10	0	1	0	0	0	0	0	0	2	0	0	0	0	0	0	0	1	0	4	0	0	0	0	1	0	0	0	0	1	0	0	0	0
A6-1	0	13	0	5	1	0	0	0	0	0	0	0	0	0	0	0	0	0	0	0	3	0	0	0	0	3	0	0	0	0	3	0	0	0	0
A6-2	0	2	0	3	0	0	0	0	0	0	0	0	0	0	0	0	1	0	0	0	0	0	0	0	0	0	0	0	0	0	0	0	0	0	0
A1-1	0	3	1	2	1	0	0	0	0	0	1	0	0	1	2	0	0	0	0	0	0	0	0	0	0	0	0	0	0	0	2	1	0	0	1
A9-1	0	10	0	6	1	0	0	1	0	0	1	0	0	1	0	0	0	0	1	0	0	0	0	0	1	0	0	0	0	0	0	0	0	0	0
A9-2	0	6	0	15	4	0	0	0	1	0	1	0	0	0	0	0	0	0	0	0	1	0	0	0	0	0	0	0	0	0	0	3	0	0	1
A10-1	0	6	0	3	3	0	0	0	0	0	2	0	0	0	3	1	0	0	0	0	1	0	0	0	2	0	0	0	0	0	1	2	1	0	0
A10-2	1	6	1	39	0	0	0	0	0	0	7	0	0	0	0	0	0	0	0	0	0	0	0	0	0	0	0	0	0	0	0	1	0	2	0
A11-1	0	5	0	7	1	0	0	0	3	0	0	0	0	0	1	0	0	0	0	0	1	0	0	0	0	0	0	0	0	0	0	0	0	0	0
A11-2	0	3	1	19	0	0	0	1	0	0	2	0	0	0	0	0	0	0	0	0	0	0	0	0	1	0	0	0	0	0	0	3	0	1	0
A1-2	0	4	3	0	0	0	1	0	0	0	5	0	0	0	0	0	0	0	1	0	3	0	0	0	0	1	0	0	0	0	0	2	2	0	0
A2-1	0	7	1	1	0	0	0	0	1	0	2	0	0	0	0	0	0	0	0	0	0	0	0	0	0	0	0	0	0	0	1	0	0	0	0
A2-2	0	7	0	1	0	0	0	0	0	0	0	0	0	0	1	0	0	0	0	0	1	0	0	0	0	0	0	0	0	0	0	0	0	0	0
A3-1	0	4	0	1	0	0	1	0	0	0	0	0	0	0	0	0	0	0	0	0	1	0	0	0	0	1	0	0	0	0	0	0	0	0	0
A3-2	0	7	1	1	0	0	0	0	0	0	2	0	0	0	0	0	1	0	0	0	2	0	0	0	0	0	0	0	0	0	0	0	0	0	0
