# Supplementary material for: Findings From the Pearl River Basin: Dissolved Oxygen Dominates Functional Trait Filtering and Diversity Patterns in Urban Rivers
Source: Ecol Evol. 2026 Apr 16;16(4):e73457. doi: 10.1002/ece3.73457 (PMC13086633; doi:10.1002/ece3.73457)
Supplement: Supplementary file 1 — Data S1: ece373457‐sup‐0001‐Supinfo01.zip. [file ECE3-16-e73457-s001.zip › Sampling sites-Species Matrix(Huadi River)(Fig4 and Fig5).csv]

Sampling sites	A1	A2	A3	A4	A5	A6	A7	A8	A9	A11	A12	A13	A14	A15	A16	A17	A19	A20	A21	A22	A23	A26	A27	A28	A29	A30	A31	A32	A33	A34	A35	A36	A37	A38	A39
s1	1	0	1	1	2	1	0	1	1	3	3	0	0	1	0	0	0	0	0	0	1	0	0	0	0	0	0	0	0	0	0	0	0	0	0
s2	0	1	1	0	3	1	0	0	1	4	2	0	0	0	1	0	0	0	0	0	0	1	1	0	0	0	0	0	0	0	0	0	0	0	0
s3	1	4	0	0	0	1	0	1	1	0	0	0	0	0	0	1	0	0	0	0	0	1	0	1	0	0	0	0	0	0	0	0	0	0	0
s4	0	4	0	1	0	0	1	0	1	0	0	0	0	0	0	0	0	0	0	0	0	1	0	1	0	0	0	0	0	0	0	0	0	0	0
s5	15	0	1	0	0	1	0	3	2	1	0	0	0	0	0	1	0	0	0	0	0	0	0	0	0	2	1	0	0	2	0	0	0	0	0
s6	15	0	1	0	0	2	0	3	1	1	0	0	0	0	0	2	0	0	0	0	0	0	0	0	0	1	1	0	0	1	0	0	0	0	0
s7	8	0	0	0	0	2	0	0	0	0	0	0	0	6	3	0	0	0	0	0	0	0	0	0	0	0	0	0	0	0	0	0	0	0	0
s8	8	0	0	0	0	3	0	0	0	0	0	0	0	5	4	0	0	0	0	0	0	0	0	0	0	0	0	0	0	0	0	0	0	0	0
s9	18	0	0	0	0	1	1	3	0	0	0	0	0	3	5	0	0	0	0	0	0	0	0	0	0	0	0	0	0	0	0	0	0	0	0
s10	18	0	0	0	0	1	1	3	0	0	0	0	0	4	6	0	0	0	0	0	0	0	0	0	0	0	0	0	0	0	0	0	0	0	0
s11	5	0	0	1	0	0	0	5	1	0	0	0	0	0	1	0	0	0	0	0	0	0	0	0	2	0	0	0	0	0	0	0	0	0	0
s12	4	0	0	2	0	0	0	5	2	0	0	0	0	0	0	0	0	0	0	0	0	0	0	0	1	0	0	0	0	0	0	0	0	0	0
s13	4	0	0	0	0	1	0	4	1	0	0	1	0	0	3	0	0	0	0	0	0	0	1	0	3	0	0	0	0	0	0	0	0	0	0
s14	3	0	1	0	0	0	0	4	0	0	0	0	0	0	2	0	0	0	0	0	0	0	0	0	3	0	0	0	0	0	0	0	0	0	0
s15	11	3	4	1	0	8	8	2	0	0	0	0	0	1	1	1	0	0	1	0	0	0	0	0	2	0	0	0	1	0	0	0	0	0	0
s16	11	3	4	0	0	8	7	2	0	0	0	0	0	0	1	2	0	0	0	0	0	0	0	0	1	0	0	1	0	0	0	0	0	0	0
s17	3	3	2	1	0	3	6	2	0	0	0	0	0	4	1	0	0	0	0	0	0	0	0	0	0	0	0	0	0	0	0	0	0	0	0
s18	2	3	2	1	0	4	7	1	1	0	0	0	0	4	0	1	0	0	0	0	0	0	0	0	0	0	0	0	0	0	0	0	0	0	0
s19	3	6	3	0	6	3	2	1	0	3	30	0	0	1	1	0	0	3	0	0	0	0	0	0	0	1	0	0	0	0	0	0	0	0	0
s20	2	6	0	0	2	3	1	0	0	1	36	0	0	3	1	0	0	1	0	1	0	0	1	0	1	0	0	0	0	0	0	0	0	0	0
s21	4	1	0	0	8	19	0	1	2	0	3	0	1	1	2	0	0	0	0	0	0	0	0	0	3	0	0	0	0	0	0	0	0	0	0
s22	1	3	0	0	1	33	2	3	1	2	3	0	0	0	4	0	0	0	0	0	0	0	0	1	4	0	0	0	0	0	0	0	0	0	0
s23	23	1	1	6	1	2	1	0	0	1	0	0	1	0	0	0	1	0	0	0	0	0	0	0	0	0	0	0	0	0	0	0	0	0	0
s24	23	0	2	5	0	2	1	0	0	0	0	0	2	0	0	0	1	0	0	0	0	0	0	0	0	0	0	0	0	0	0	0	0	0	0
s25	11	1	6	1	0	0	1	1	1	0	0	0	0	0	0	0	0	0	0	0	0	0	0	0	0	0	0	0	0	0	0	0	0	0	0
s26	10	1	7	2	0	0	0	1	0	0	0	0	0	0	1	0	0	0	0	0	0	0	0	0	0	0	0	0	0	0	0	0	0	0	0
s27	1	1	0	1	2	5	1	3	2	0	1	0	0	1	0	1	0	0	0	0	1	0	0	0	0	0	0	0	0	1	0	0	0	0	0
s28	0	2	0	0	2	4	0	4	3	0	1	0	0	0	0	1	0	0	0	0	1	0	0	0	0	0	0	0	0	2	0	0	0	0	0
s29	1	1	0	1	4	5	1	1	0	2	1	0	0	0	3	0	0	1	0	0	1	1	0	0	0	0	0	0	0	0	0	0	0	0	0
s30	0	1	0	1	5	4	0	0	0	1	1	0	0	0	4	0	0	1	0	0	1	0	0	0	0	0	0	0	0	0	0	0	0	0	0
s31	28	1	0	0	0	2	2	0	0	0	1	0	0	1	2	0	0	0	0	0	0	0	0	0	0	0	0	0	0	0	0	0	0	0	0
s32	28	2	0	0	0	2	2	0	0	0	0	0	0	0	3	0	0	0	0	0	0	0	0	0	0	0	0	0	0	0	0	0	0	0	0
s33	17	1	0	0	3	4	0	4	3	0	0	0	0	0	3	0	0	0	0	1	0	0	0	0	0	0	0	0	0	0	0	0	0	0	0
s34	17	1	0	0	3	3	0	2	3	0	0	0	0	0	3	0	0	0	0	0	0	0	0	0	0	0	0	0	0	0	0	0	0	0	0
s35	9	1	0	3	0	1	0	2	2	0	0	1	0	0	0	0	0	0	0	0	0	0	0	0	0	0	0	0	0	0	0	0	0	0	0
s36	8	0	0	4	0	0	0	1	3	0	0	0	0	0	0	0	0	0	0	0	0	0	0	0	0	0	0	0	0	0	0	0	0	0	0
s37	7	1	0	12	0	0	0	2	2	0	0	1	0	0	1	0	0	0	0	0	0	0	0	0	0	0	0	0	1	0	0	0	0	0	0
s38	8	0	0	13	0	0	0	1	0	0	0	2	1	0	0	0	0	0	0	0	0	0	0	0	0	0	0	0	0	0	0	0	0	0	0
s39	14	4	0	0	0	1	2	1	1	0	0	0	0	0	1	0	0	0	0	0	0	0	0	0	0	0	0	0	0	0	0	0	0	0	0
s40	14	4	0	0	0	2	2	0	1	0	0	0	0	0	2	0	0	0	0	0	0	0	0	0	0	0	0	0	0	0	0	0	0	0	0
s41	3	3	0	0	7	18	0	0	0	1	6	1	0	2	0	0	0	1	0	0	2	0	0	0	0	0	0	0	0	0	0	0	0	0	0
s42	2	2	0	0	6	15	0	0	0	2	5	2	0	1	0	0	0	1	0	0	2	0	0	0	0	0	0	0	0	0	0	0	0	0	0
s43	0	1	0	0	1	1	0	1	1	2	1	0	0	4	2	0	0	0	0	0	0	0	0	0	0	0	0	0	0	0	0	0	0	0	0
s44	0	0	0	0	1	0	1	2	0	2	2	0	0	3	1	0	0	0	0	0	0	0	0	0	0	0	0	0	0	0	0	0	0	0	0
