# Supplementary material for: Findings From the Pearl River Basin: Dissolved Oxygen Dominates Functional Trait Filtering and Diversity Patterns in Urban Rivers
Source: Ecol Evol. 2026 Apr 16;16(4):e73457. doi: 10.1002/ece3.73457 (PMC13086633; doi:10.1002/ece3.73457)
Supplement: Supplementary file 1 — Data S1: ece373457‐sup‐0001‐Supinfo01.zip. [file ECE3-16-e73457-s001.zip › Sampling sites-Species Matrix(Zengjiang River)(Fig4 and Fig5).csv]

Sampling sites	1	2	3	4	5	6	7	8	9	12	15	16	17	19	21	23	29	30	35	36	37	38	39
s1	0	7	0	2	0	0	0	0	0	0	0	0	0	0	0	3	0	0	0	0	0	0	0
s2	0	5	0	3	0	0	0	0	0	0	0	0	0	1	0	0	0	1	0	0	0	0	0
s3	0	8	0	1	0	0	0	0	0	0	0	0	0	0	0	2	0	1	0	0	0	0	0
s4	0	4	0	2	0	0	0	0	0	0	0	0	0	0	0	1	0	0	0	0	0	0	0
s5	1	7	0	4	0	1	0	0	0	0	0	0	0	0	0	2	0	1	0	0	0	0	0
s6	0	7	0	4	0	0	0	0	0	0	0	0	0	0	0	0	0	0	0	0	0	0	0
s7	0	1	0	4	0	2	0	0	0	0	0	0	0	0	0	1	0	0	0	0	0	0	0
s8	2	0	0	3	0	4	0	0	0	0	0	0	0	0	0	3	0	1	0	1	0	0	0
s9	0	4	0	10	0	0	0	0	0	0	0	0	0	0	0	0	0	0	0	0	0	0	0
s10	0	3	0	4	0	1	0	0	0	0	0	0	0	0	0	3	1	0	0	0	0	0	0
s11	0	4	0	8	0	2	0	0	0	0	0	0	0	0	0	2	0	0	0	2	0	0	0
s12	0	0	0	5	0	0	0	0	0	0	0	0	0	0	0	0	0	0	0	0	0	0	0
s13	0	4	0	12	0	0	0	0	0	0	0	0	0	0	0	0	0	0	0	0	0	0	0
s14	0	2	1	4	0	0	0	0	1	0	0	0	0	0	0	0	0	0	0	0	0	0	0
s15	0	2	0	1	0	0	0	0	0	0	0	0	0	0	0	0	1	0	0	1	0	0	0
s16	0	5	0	3	0	0	0	1	1	0	0	0	0	0	0	0	1	0	0	0	0	0	0
s17	0	5	0	5	0	0	0	0	0	0	0	0	0	0	0	0	1	0	1	0	0	0	0
s18	0	0	0	3	0	0	0	1	2	0	0	0	0	0	0	0	0	0	0	0	0	0	0
s19	0	3	0	2	0	0	0	1	3	0	0	0	0	0	0	1	0	0	0	0	0	0	0
s20	0	5	0	7	0	1	0	0	0	0	0	0	0	0	0	1	0	1	0	0	0	0	0
s21	0	5	0	5	0	0	0	0	0	1	0	0	0	0	0	0	1	0	0	0	0	0	0
s22	0	6	0	4	0	0	0	0	0	0	0	0	0	0	0	0	0	0	0	0	0	0	0
s23	0	22	1	4	0	0	0	0	0	2	2	0	0	0	0	1	0	0	0	0	0	0	0
s24	0	26	2	5	0	4	0	0	1	0	0	0	0	1	0	5	0	1	1	2	0	0	0
s25	0	12	2	2	0	0	0	0	0	0	1	0	0	1	0	1	0	0	0	1	0	0	0
s26	0	0	0	3	0	0	0	0	0	0	0	2	0	1	0	2	0	0	0	0	0	0	0
s27	0	16	0	3	0	0	0	1	0	0	0	0	0	0	0	0	0	2	0	1	1	1	0
s28	0	13	2	8	0	0	0	0	0	3	0	0	0	0	0	0	0	2	1	0	0	0	0
s29	0	11	2	4	0	0	1	0	0	0	0	0	0	0	1	0	0	1	0	0	0	1	0
s30	0	10	0	1	0	0	0	0	0	2	0	0	0	0	1	4	0	1	1	0	0	0	0
s31	0	13	0	5	0	1	0	0	0	0	0	0	0	0	0	3	0	3	3	0	0	0	0
s32	0	2	0	3	0	0	0	0	0	0	0	0	0	1	0	0	0	0	0	0	0	0	0
s33	0	3	1	2	0	1	0	0	0	1	1	2	0	0	0	0	0	0	2	1	0	0	1
s34	0	10	0	6	1	1	0	0	0	1	1	0	0	0	1	0	1	0	0	0	0	0	0
s35	0	6	0	15	0	4	0	0	1	1	0	0	0	0	0	1	0	0	0	3	0	0	1
s36	0	6	0	3	0	3	0	0	0	2	0	3	1	0	0	1	2	0	1	2	1	0	0
s37	1	6	1	39	0	0	0	0	0	7	0	0	0	0	0	0	0	0	0	1	0	2	0
s38	0	5	0	7	0	1	0	0	3	0	0	1	0	0	0	1	0	0	0	0	0	0	0
s39	0	3	1	19	1	0	0	0	0	2	0	0	0	0	0	0	1	0	0	3	0	1	0
s40	0	4	3	0	0	0	0	1	0	5	0	0	0	0	1	3	0	1	0	2	2	0	0
s41	0	7	1	1	0	0	0	0	1	2	0	0	0	0	0	0	0	0	1	0	0	0	0
s42	0	7	0	1	0	0	0	0	0	0	0	1	0	0	0	1	0	0	0	0	0	0	0
s43	0	4	0	1	0	0	0	1	0	0	0	0	0	0	0	1	0	1	0	0	0	0	0
s44	0	7	1	1	0	0	0	0	0	2	0	0	0	1	0	2	0	0	0	0	0	0	0
