# Supplementary material for: Findings From the Pearl River Basin: Dissolved Oxygen Dominates Functional Trait Filtering and Diversity Patterns in Urban Rivers
Source: Ecol Evol. 2026 Apr 16;16(4):e73457. doi: 10.1002/ece3.73457 (PMC13086633; doi:10.1002/ece3.73457)
Supplement: Supplementary file 1 — Data S1: ece373457‐sup‐0001‐Supinfo01.zip. [file ECE3-16-e73457-s001.zip › SEM-data(Huadi River)(Fig 6).xlsx]

## Sheet: Abundance
Sampling sites	A1	A2	A3	A4	A5	A6	A7	A8	A9	A10	A11	A12	A13	A14	A15	A16	A17
S1	1	1	2	1	5	2	0	1	2	7	5	0	1	1	0	1	0
S2	1	8	0	1	0	1	1	1	2	0	0	0	0	0	1	0	0
S3	30	0	2	0	0	3	0	6	3	2	0	0	0	0	3	0	0
S4	16	0	0	0	0	5	0	0	0	0	0	0	11	7	0	0	0
S5	36	0	0	0	0	2	2	6	0	0	0	0	7	11	0	0	0
S6	9	0	0	3	0	0	0	10	3	0	0	0	0	1	0	0	3
S7	7	0	1	0	0	1	0	8	1	0	0	1	0	5	0	0	6
S8	22	6	8	1	0	16	15	4	0	0	0	0	1	2	3	0	3
S9	5	6	4	2	0	7	13	3	1	0	0	0	8	1	1	0	0
S10	5	12	3	0	8	6	3	1	0	4	66	0	4	2	0	0	1
S11	5	4	0	0	9	52	2	4	3	2	6	0	1	6	0	0	7
S12	46	1	3	11	1	4	2	0	0	1	0	0	0	0	0	0	0
S13	21	2	13	3	0	0	1	2	1	0	0	0	0	1	0	0	0
S14	1	3	0	1	4	9	1	7	5	0	2	0	1	0	2	2	0
S15	1	2	0	2	9	9	1	1	0	3	2	0	0	7	0	2	0
S16	56	3	0	0	0	4	4	0	0	0	1	0	1	5	0	0	0
S17	34	2	0	0	6	7	0	6	6	0	0	0	0	6	0	0	0
S18	17	1	0	7	0	1	0	3	5	0	0	1	0	0	0	0	0
S19	15	1	0	25	0	0	0	3	2	0	0	3	0	1	0	0	0
S20	28	8	0	0	0	3	4	1	2	0	0	0	0	3	0	0	0
S21	5	5	0	0	13	33	0	0	0	3	11	3	3	0	0	4	0
S22	0	1	0	0	2	1	1	3	1	4	3	0	7	3	0	0	0

## Sheet: Traits
Species	BS	MP	COC	TIP	TL	AL
A1	3.75	3	0.35	0.8	3.2	2.5
A2	3.25	3	0.4	0.6	2.8	1.5
A3	3.25	3	0.36	0.7	2.9	1.75
A4	4.75	2	0.25	0.9	2	3.5
A5	3.75	2	0.43	0.65	2.35	2
A6	3.75	2	0.43	0.7	2.35	2.25
A7	3.25	2	0.45	0.55	2.15	2.75
A8	3.25	2	0.45	0.75	2.75	2.5
A9	2.75	3	0.35	0.8	2.55	2
A10	2.25	3	0.36	0.7	3.75	2
A11	3.25	3	0.55	0.55	2.75	2.2
A12	3.75	2	0.16	0.9	3.75	3.5
A13	3.75	1	0.45	0.6	2.2	1.2
A14	4.75	1	0.4	0.6	2	1
A15	3.75	3	0.45	0.5	2.75	1.2
A16	5.5	1	0.5	0.55	3	0.8
A17	3.25	1	0.16	0.8	2.75	0.5

## Sheet: Community
Sampling sites	Diversity	Evenness	Richness
S1	1.9967	0.86715	2.62086
S2	1.87814	0.90319	2.07882
S3	1.36656	0.70227	1.44269
S4	1.53751	0.79012	1.60528
S5	2.45048	0.88382	4.32809
S6	1.95601	0.84949	3.00427
S7	2.20669	0.86033	3.03702
S8	2.03492	0.81891	2.50316
S9	1.57919	0.71872	2.00552
S10	1.70028	0.66289	2.51092
S11	1.86222	0.70564	2.83535
S12	1.50584	0.65398	2.27776
S13	1.46595	0.75335	1.6876
S14	1.66845	0.7246	2.14047
S15	0.9547	0.46062	1.39403
S16	2.47174	0.87247	4.15569
S17	2.58766	0.91333	4.33736
S18	1.54085	0.66918	2.36428
S19	1.36618	0.59332	2.09105
S20	1.44286	0.69385	1.78936
S21	1.86989	0.81209	2.04234
S22	2.08731	0.90651	2.79601

## Sheet: Environment
Sampling sites	WT	DO	SCon	Con	pH	NH4_N
S1	15.2	6.76	614	498.6	7.92	2.43
S2	14.5	9.04	590	471.8	7.97	2.84
S3	12.6	4.34	667	509	7.91	6.12
S4	14.1	4.64	575	455	7.7	4.08
S5	14.1	4.87	574	454.3	7.74	3.87
S6	15.6	4.78	622	511	7.48	2.38
S7	15.6	4.57	621	509	7.53	2.73
S8	12.6	2.92	625	476.7	8.07	12.99
S9	13.4	3.07	836	651	8.23	12.51
S10	26.1	4	352.6	359.8	7.13	1.69
S11	25.7	3.03	330.1	334.4	7.6	2.85
S12	28.1	2.69	209	221.5	7.68	2.46
S13	28.4	3.41	247.3	263.5	7.52	2.93
S14	28.1	3.88	268.2	283.2	7.69	3.08
S15	27.8	3.97	296.4	309	7.72	3.22
S16	29	3.18	417	448.6	8.67	2.82
S17	28.6	3.54	409.4	437.6	9.23	2.45
S18	28.9	0.41	380.5	409	7.38	8.03
S19	28.5	0.58	343.1	366.3	7.39	6.82
S20	27.7	0.61	211.9	222.8	7.47	3.53
S21	27.2	4.45	389.5	406	7.38	2.14
S22	27.2	1.8	283	294.7	7.48	1.9
