# Supplementary material for: Findings From the Pearl River Basin: Dissolved Oxygen Dominates Functional Trait Filtering and Diversity Patterns in Urban Rivers
Source: Ecol Evol. 2026 Apr 16;16(4):e73457. doi: 10.1002/ece3.73457 (PMC13086633; doi:10.1002/ece3.73457)
Supplement: Supplementary file 1 — Data S1: ece373457‐sup‐0001‐Supinfo01.zip. [file ECE3-16-e73457-s001.zip › Species-Functional traits Matrix(Zengjiang River)(Fig4 and Fig5).csv]

Species	BS	MP	COC	TIP	TL	AL
1	3.75	3	0.35	0.8	3.2	2.5
2	3.25	3	0.4	0.6	2.8	1.5
3	3.25	3	0.36	0.7	2.9	1.75
4	4.75	2	0.25	0.9	2	3.5
5	3.75	2	0.43	0.65	2.35	2
6	3.75	2	0.43	0.7	2.35	2.25
7	3.25	2	0.45	0.55	2.15	2.75
8	3.25	2	0.45	0.75	2.75	2.5
9	2.75	3	0.35	0.8	2.55	2
12	3.25	3	0.55	0.55	2.75	2.2
15	3.75	1	0.45	0.6	2.2	1.2
16	4.75	1	0.4	0.6	2	1
17	3.75	3	0.45	0.5	2.75	1.2
19	3.25	3	0.2	0.8	3.75	2.25
21	3.75	1	0.6	0.6	3.5	1
23	5.5	1	0.5	0.55	3	0.8
29	3.25	1	0.16	0.8	2.75	0.5
30	4.5	3	0.55	0.55	2.25	0.75
35	3.25	2	0.35	0.7	3.5	3.5
36	3.25	2	0.45	0.65	2.25	3.5
37	2.3	1.5	0.5	0.7	2.5	2
38	3.25	3	0.5	0.5	2.5	2
39	2.75	2	0.6	0.6	2	3.5
